# Supplementary material for: Fe3O4 Magnetic Nanoparticles and Static Magnetic Field Stimulated BMSC-Derived Exosomes Promoted Osteogenesis and Alleviated Oxidative Stress in Irradiated BMSCs Through miR-429/NOG Pathway
Source: Bioengineering (Basel). 2026 Mar 30;13(4):402. doi: 10.3390/bioengineering13040402 (PMC13113114; doi:10.3390/bioengineering13040402)
Supplement: Supplementary file 1 [file bioengineering-13-00402-s001.zip]

Archive with 2 entries (2 files):
- bioengineering-4187243-supplementary.pdf
- Table S1. Sequences of qRT-PCR primers used in this study.xlsx
