# Supplementary material for: Fe3O4 Magnetic Nanoparticles and Static Magnetic Field Stimulated BMSC-Derived Exosomes Promoted Osteogenesis and Alleviated Oxidative Stress in Irradiated BMSCs Through miR-429/NOG Pathway
Source: Bioengineering (Basel). 2026 Mar 30;13(4):402. doi: 10.3390/bioengineering13040402 (PMC13113114; doi:10.3390/bioengineering13040402)
Supplement: Supplementary file 1 [file bioengineering-13-00402-s001.zip › Table S1. Sequences of qRT-PCR primers used in this study.xlsx]

## Sheet: Sheet1
Supplementary Table S1 Sequences of qRT-PCR primers used in this study
Gene	Primer Sequences (5‘→3’)
Reference Genes	Forward	Reverse
GAPDH	CACAGTCAAGGCTGAGAATG	GGTGGTGAAGACGCCAGTAA
U6	CTCGCTTGGGCAGCACA	AACGCTTCAACGAATTTGCG
β-actin	AGTGTGACGTGGACATCCGCA	ATCCACATCTGCTGGAAGGTGGAC
Osteogenic Markers
ALP	CGTCTCCTAGTGGTATTGCT	CCCAGGCACTAGTTGGTCAAG
Runx2	TCTTCCCAGAAGCCAGACCG	TGCACCTTCGAGTTGGTTCG
COL1A1	GAGGGAGATGGAGGAGGAG	CTGGGCTTCCTTCTCCTCTC
OCN	GCCCTGACTGCATTCTGCTCTCT	TCACCCACCTTACTGCCCCTCCTG
Regulatory Factors
NOG	AGCTCCTGCTGTTCCTCTTC	CTCTTCCAGGGCTGAGGTTT
miR-429	AGGTCTCTGAGGGTCAAGCA	CTCAACTGGTGTCTGTTGGAGTCGGCAATTCAGTTGAGACGGTTTT
